# Supplementary material for: Antioxidative Sirt1 and the Keap1-Nrf2 Signaling Pathway Impair Inflammation and Positively Regulate Autophagy in Murine Mammary Epithelial Cells or Mammary Glands Infected with Streptococcus uberis
Source: Antioxidants (Basel). 2024 Jan 29;13(2):171. doi: 10.3390/antiox13020171 (PMC10886112; doi:10.3390/antiox13020171)
Supplement: Supplementary file 1 [file antioxidants-13-00171-s001.zip]

Archive with 1 entries (1 files):
- antioxidants-2806628-supplementary.pdf
